# Supplementary material for: Comparative litter decomposability traits of selected native and exotic woody species from an urban environment of north-western Siwalik region, India
Source: Sci Rep. 2020 May 12;10:7888. doi: 10.1038/s41598-020-64576-2 (PMC7217892; doi:10.1038/s41598-020-64576-2)
Supplement: Supplementary file 2 — Dataset 1. [file 41598_2020_64576_MOESM2_ESM.xlsx]

## Sheet: Introduction
Comparative litter decomposability traits of selected native and exotic woody species from an urban environment of north-western Siwalik region, India
Meenu Patil, Abhishek Kumar, Pardeep Kumar, Navneet Kaur Cheema, Rupinder Kaur, Ramchand Bhatti and A. N. Singh*
Department of Botany, Panjab University, Chandigarh-160014, INDIA
*Corresponding author: ansingh@pu.ac.in; dranand1212@gmail.com
Abbreviations used
Ai	Azadirachta indica
AL	Albizia lebbeck
Ds	Dalbergia sissoo
Pp	Pongamia pinnata
Ta	Terminalia arjuna
Bp	Broussonetia papyrifera
Eg	Eucalyptus globulus
Gr	Grevillea robusta
Lc	Lantana camara
LL	Leucaena leucocephala
SD	Standard Deviation
k	decay constant
MRD	Mean relative decomposition rate
t50	time taken for 50% decomposition
t95	time taken for 95% decomposition
formulas for calculations is also included

## Sheet: WtLossin grams
Days	Ai_Mean	Ai_SD	Ta_Mean	Ta_SD	Pp_Mean	Pp_SD	AL_Mean	AL_SD	Ds_Mean	Ds_SD	Bp_Mean	Bp_SD	Gr_Mean	Gr_SD	LL_Mean	LL_SD	Eg_Mean	Eg_SD	Lc_Mean	Lc_SD
0	4.66667	0.152753	4.63333	0.057735	4.6	0.1	4.53333	0.057735	4.63333	0.152753	4.53333	0.057735	4.73333	0.057735	4.56667	0.057735	4.73333	0.057735	4.63333	0.057735
60	3.50333	0.0650641	3.79	0.03	3.74667	0.0763763	3.45667	0.0862168	3.87	0.08544	3.09667	0.102144	4.30667	0.0862168	3.06667	0.102632	4.19	0.121244	3.21667	0.205994
120	2.47	0.10583	3.41	0.034641	3.08333	0.183394	2.71333	0.0750555	3.11667	0.208167	1.98333	0.0602771	4.05333	0.117189	1.95333	0.0568624	3.82333	0.051316	1.50667	0.110151
180	2.05667	0.291433	3.26	0.0264575	2.21667	0.0416333	1.97667	0.0351188	2.60333	0.133167	1.44333	0.105987	3.91333	0.112398	1.77	0.150997	3.40667	0.161658	1.29333	0.0650641
240	1.36333	0.142244	2.50333	0.456545	2.08333	0.100167	1.56	0.0655744	2.17333	0.0493288	0.916667	0.202567	3.70333	0.145029	0.743333	0.100664	3.17	0.08	0.903333	0.144684
300	0.99	0.205183	1.90333	0.190351	1.51	0.0556776	1.18333	0.0305505	1.67	0.209523	0.643333	0.151438	3.16667	0.336502	0.52	0.0818535	2.85333	0.110151	0.696667	0.064291
376	0.713333	0.061101	1.62667	0.0321455	1.23333	0.090185	0.866667	0.0550757	1.41667	0.183394	0.37	0.043589	2.88667	0.138684	0.403333	0.090185	2.22333	0.208407	0.323333	0.179258

## Sheet: Dec_para
Parameter	Ai_Mean	Ai_SD	Ta_Mean	Ta_SD	Pp_Mean	Pp_SD	AL_Mean	AL_SD	Ds_Mean	Ds_SD	Bp_Mean	Bp_SD	Gr_Mean	Gr_SD	LL_Mean	LL_SD	Eg_Mean	Eg_SD	Lc_Mean	Lc_SD
k per day	0.0050008	0.000298532	0.0027841	4.11733e-05	0.00350525	0.000253295	0.00440388	0.000143043	0.00316614	0.00031028	0.00667584	0.000271216	0.00131713	0.000152118	0.00650028	0.000582787	0.00201718	0.000272464	0.00732702	0.0013242
k per year	1.82529	0.108964	1.0162	0.0150282	1.27942	0.0924528	1.60742	0.0522109	1.15564	0.113252	2.43668	0.0989937	0.480751	0.0555229	2.3726	0.212717	0.73627	0.0994493	2.67436	0.483331
MRD (mg/g/day)	3.65333	0.139415	2.92755	0.0399233	3.22569	0.15012	3.45547	0.0233696	3.10524	0.128887	3.79338	0.00975243	1.62238	0.267842	3.79328	0.029601	2.43832	0.272218	3.88476	0.0756835
t50 (days)	138.948	8.5559	249.002	3.68263	198.432	14.2619	157.504	5.06345	220.316	21.3184	103.946	4.31566	531.073	62.6633	107.2	9.4946	347.962	48.3259	96.9502	19.5001
t95 (days)	601.377	37.0307	1077.7	15.9387	858.83	61.7265	681.692	21.9151	953.546	92.2679	449.888	18.6785	2298.53	271.212	463.971	41.0934	1506.01	209.158	419.609	84.3981

## Sheet: Litter Chemistry
Replicate	N	P	L	C	Cel	CF	L/C	L/N	L/P	C/N	C/P	N/P	Cel/N	CF/N	Cel/P	CF/P	Cel/L	CF/L	C/Cel	Cel/CF	C/CF
AL1	1.266	0.105846	25.31	41.52	27.9	21	0.609586	19.9921	239.121	32.7962	392.268	11.9608	22.0379	16.5877	263.59	198.401	1.10233	0.829712	1.48817	1.32857	1.97714
AL2	1.64	0.097704	23.65	39.44	25	31	0.599645	14.4207	242.058	24.0488	403.668	16.7854	15.2439	18.9024	255.875	317.285	1.05708	1.31078	1.5776	0.806452	1.27226
AL3	1.512	0.100418	24.52	46.55	26	24	0.526745	16.2169	244.179	30.787	463.562	15.0571	17.1958	15.873	258.918	239.001	1.06036	0.978793	1.79038	1.08333	1.93958
Ai1	1.12	0.11	20.56	44.31	29.4	32.2	0.464004	18.3571	186.909	39.5625	402.818	10.1818	26.25	28.75	267.273	292.727	1.42996	1.56615	1.50714	0.913043	1.37609
Ai2	1.25	0.14	27.35	43.5	19	29	0.628736	21.88	195.357	34.8	310.714	8.92857	15.2	23.2	135.714	207.143	0.694698	1.06033	2.28947	0.655172	1.5
Ai3	1.17	0.12	22.23	47.21	23	29.3	0.470875	19	185.25	40.3504	393.417	9.75	19.6581	25.0427	191.667	244.167	1.03464	1.31804	2.05261	0.784983	1.61126
Ds1	1.22	0.08142	28.62	45.92	36.2	45.1	0.623258	23.459	351.511	37.6393	563.989	14.984	29.6721	36.9672	444.608	553.918	1.26485	1.57582	1.26851	0.802661	1.01818
Ds2	1.18	0.065136	17.52	43.62	36.7	44	0.401651	14.8475	268.976	36.9661	669.676	18.1159	31.1017	37.2881	563.437	675.51	2.09475	2.51142	1.18856	0.834091	0.991364
Ds3	1.31	0.078706	21.18	50.88	34	43	0.416274	16.1679	269.103	38.8397	646.456	16.6442	25.9542	32.8244	431.987	546.337	1.60529	2.03022	1.49647	0.790698	1.18326
Pp1	2.96	0.17	18.01	45.89	48.4	21.2	0.39246	6.08446	105.941	15.5034	269.941	17.4118	16.3514	7.16216	284.706	124.706	2.6874	1.17712	0.94814	2.28302	2.16462
Pp2	2.98	0.25	19.02	46.65	51.8	22	0.407717	6.38255	76.08	15.6544	186.6	11.92	17.3826	7.38255	207.2	88	2.72345	1.15668	0.900579	2.35455	2.12045
Pp3	2.83	0.22	14.03	40.98	48	19	0.342362	4.9576	63.7727	14.4806	186.273	12.8636	16.9611	6.71378	218.182	86.3636	3.42124	1.35424	0.85375	2.52632	2.15684
Ta1	1.223	0.14384	21.46	45.003	33.5	40	0.476857	17.547	149.194	36.7972	312.868	8.5025	27.3917	32.7065	232.898	278.087	1.56104	1.86393	1.34337	0.8375	1.12508
Ta2	1.301	0.12755	20.43	47.001	26.8	38	0.434672	15.7033	160.172	36.1268	368.491	10.1999	20.5995	29.2083	210.114	297.922	1.3118	1.86001	1.75377	0.705263	1.23687
Ta3	1.2	0.12755	22.41	46	28	36	0.487174	18.675	175.696	38.3333	360.643	9.40808	23.3333	30	219.522	282.242	1.24944	1.60643	1.64286	0.777778	1.27778
Bp1	3.65	0.2646	7.28	41.202	9.2	29	0.17669	1.99452	27.5132	11.2882	155.714	13.7944	2.52055	7.94521	34.7695	109.599	1.26374	3.98352	4.47848	0.317241	1.42076
Bp2	3.92	0.2233	6.58	42.801	11	48.5	0.153735	1.67857	29.4671	10.9186	191.675	17.5549	2.80612	12.3724	49.2611	217.197	1.67173	7.37082	3.891	0.226804	0.882495
Bp3	3.78	0.21686	8.29	42.002	9	36	0.197372	2.19312	38.2274	11.1116	193.683	17.4306	2.38095	9.52381	41.5014	166.006	1.08565	4.34258	4.66689	0.25	1.16672
Eg1	1.103	0.097704	25.12	48.001	15.9	32	0.523322	22.7743	257.103	43.5186	491.29	11.2892	14.4152	29.0118	162.736	327.52	0.632962	1.27389	3.01893	0.496875	1.50003
Eg2	1.103	0.092276	27.53	46.002	20.5	33	0.598452	24.9592	298.344	41.7063	498.526	11.9533	18.5857	29.9184	222.16	357.623	0.744642	1.19869	2.244	0.621212	1.394
Eg3	1.201	0.100418	21.24	47.003	17	31.1	0.451886	17.6853	211.516	39.1366	468.073	11.96	14.1549	25.8951	169.292	309.705	0.800377	1.46422	2.76488	0.546624	1.51135
Gr1	1.03	0.070564	26.26	47.51	13.7	22.6	0.552726	25.4951	372.144	46.1262	673.289	14.5967	13.301	21.9417	194.15	320.277	0.521706	0.860625	3.46788	0.606195	2.10221
Gr2	1	0.06785	29.28	48.89	14	8.5	0.598895	29.28	431.54	48.89	720.56	14.7384	14	8.5	206.338	125.276	0.478142	0.290301	3.49214	1.64706	5.75176
Gr3	1.01	0.073278	23.24	47.91	13.1	12	0.485076	23.0099	317.148	47.4356	653.812	13.7831	12.9703	11.8812	178.771	163.76	0.563683	0.516351	3.65725	1.09167	3.9925
Lc1	3.59	0.18698	12.04	42.89	2	43.9	0.280718	3.35376	64.3919	11.9471	229.383	19.1999	0.557103	12.2284	10.6963	234.784	0.166113	3.64618	21.445	0.0455581	0.976993
Lc2	2.68	0.172696	14.8	43.83	2.2	46.4	0.337668	5.52239	85.6997	16.3545	253.799	15.5186	0.820896	17.3134	12.7391	268.68	0.148649	3.13514	19.9227	0.0474138	0.944612
Lc3	2.38	0.192408	13.6	43.49	2.1	47	0.312716	5.71429	70.6831	18.2731	226.03	12.3695	0.882353	19.7479	10.9143	244.273	0.154412	3.45588	20.7095	0.0446809	0.925319
LL1	2.963	0.18998	14.9	44.01	8	17.8	0.338559	5.02869	78.4293	14.8532	231.656	15.5964	2.69997	6.00742	42.1097	93.6941	0.536913	1.19463	5.50125	0.449438	2.47247
LL2	2.973	0.17641	17.86	42.002	9.8	41	0.425218	6.0074	101.241	14.1278	238.093	16.8528	3.29633	13.7908	55.5524	232.413	0.548712	2.29563	4.28592	0.239024	1.02444
LL3	2.983	0.21355	11.65	43.001	8.1	28.9	0.270924	3.90546	54.554	14.4154	201.363	13.9686	2.71539	9.68823	37.9302	135.331	0.695279	2.48069	5.30877	0.280277	1.48792
Where	N	Nitrogen
	P	Phosphorus
	L	Lignin
	C	Carbon
	Cel	Cellulose
	CF	Crude Fibre

## Sheet: Lc
Date	Days	R1	R2	R3	Mean	SD	%Mean	%SD
1.2.2013	0	4.6	4.7	4.6	4.63333	0.057735	100	1.76222
1.4.2013	60	3.14	3.45	3.06	3.21667	0.205994	69.4245	4.52914
31.5.2013	120	1.56	1.38	1.58	1.50667	0.110151	32.518	2.41159
30.7.2013	180	1.23	1.29	1.36	1.29333	0.0650641	27.9137	1.44662
30.9.2013	240	0.83	1.07	0.81	0.903333	0.144684	19.4964	3.13209
30.11.2013	300	0.67	0.77	0.65	0.696667	0.064291	15.036	1.40015
24.1.2014	376	0.23	0.53	0.21	0.323333	0.179258	6.97842	3.86985
k per day		0.00796737	0.00580436	0.00820932	0.00732702	0.0013242
k per year		2.90809	2.11859	2.9964	2.67436	0.483331
MRD(mg/g/day)		3.92224	3.79765	3.93439	3.88476	0.0756835
t50		86.9982	119.418	84.4342	96.9502	19.5001
t95		376.536	516.853	365.438	419.609	84.3981

## Sheet: Eg
Date	Days	R1	R2	R3	Mean	SD	%Mean	%SD
1.2.2013	0	4.7	4.8	4.7	4.73333	0.057735	100	1.72563
1.4.2013	60	4.17	4.32	4.08	4.19	0.121244	88.5211	2.78006
31.5.2013	120	3.78	3.81	3.88	3.82333	0.051316	80.7746	1.46544
30.7.2013	180	3.26	3.38	3.58	3.40667	0.161658	71.9718	3.52649
30.9.2013	240	3.17	3.09	3.25	3.17	0.08	66.9718	1.87746
30.11.2013	300	2.8	2.78	2.98	2.85333	0.110151	60.2817	2.4407
24.1.2014	376	2.18	2.04	2.45	2.22333	0.208407	46.9718	4.44013
k per day		0.00204319	0.00227571	0.00173264	0.00201718	0.000272464
k per year		0.745763	0.830633	0.632415	0.73627	0.0994493
MRD(mg/g/day)		2.45814	2.70008	2.15673	2.43832	0.272218
t50		339.248	304.585	400.051	347.962	48.3259
t95		1468.3	1318.27	1731.46	1506.01	209.158

## Sheet: LL
Date	Days	R1	R2	R3	Mean	SD	%Mean	%SD
1.2.2013	0	4.6	4.5	4.6	4.56667	0.057735	100	1.7884				0.000159838
1.4.2013	60	3.18	2.98	3.04	3.06667	0.102632	67.1533	2.40258
31.5.2013	120	1.97	2	1.89	1.95333	0.0568624	42.7737	1.35763
30.7.2013	180	1.91	1.79	1.61	1.77	0.150997	38.7591	3.34265
30.9.2013	240	0.73	0.65	0.85	0.743333	0.100664	16.2774	2.21393
30.11.2013	300	0.61	0.5	0.45	0.52	0.0818535	11.3869	1.79819
24.1.2014	376	0.41	0.31	0.49	0.403333	0.090185	8.83212	1.97801
k per day		0.00642993	0.00711505	0.00595587	0.00650028	0.000582787
k per year		2.34693	2.59699	2.17389	2.3726	0.212717
MRD(mg/g/day)		3.81037	3.81037	3.7591	3.79328	0.029601
t50		107.8	97.4198	116.381	107.2	9.4946
t95		466.568	421.641	503.705	463.971	41.0934

## Sheet: Gr
Date	Days	R1	R2	R3	Mean	SD	%Mean	%SD
1.2.2013	0	4.7	4.8	4.7	4.73333	0.057735	100	1.72563			0.00014878
1.4.2013	60	4.23	4.4	4.29	4.30667	0.0862168	90.9859	2.13337
31.5.2013	120	3.92	4.1	4.14	4.05333	0.117189	85.6338	2.68745
30.7.2013	180	3.79	3.94	4.01	3.91333	0.112398	82.6761	2.58016
30.9.2013	240	3.56	3.7	3.85	3.70333	0.145029	78.2394	3.20938
30.11.2013	300	3.03	2.92	3.55	3.16667	0.336502	66.9014	7.15594
24.1.2014	376	2.85	2.77	3.04	2.88667	0.138684	60.9859	3.02304
k per day		0.00133043	0.00146215	0.00115879	0.00131713	0.000152118
k per year		0.485609	0.533685	0.422958	0.480751	0.0555229
MRD(mg/g/day)		1.63613	1.88307	1.34792	1.62238	0.267842
t50		520.993	474.06	598.165	531.073	62.6633
t95		2254.9	2051.77	2588.91	2298.53	271.212

## Sheet: Bp
Date	Days	R1	R2	R3	Mean	SD	%Mean	%SD
1.2.2013	0	4.6	4.5	4.5	4.53333	0.057735	100	1.80055		0.000162197
1.4.2013	60	3.17	2.98	3.14	3.09667	0.102144	68.3088	2.41509
31.5.2013	120	1.92	1.99	2.04	1.98333	0.0602771	43.75	1.44154
30.7.2013	180	1.33	1.46	1.54	1.44333	0.105987	31.8382	2.37282
30.9.2013	240	1.08	0.69	0.98	0.916667	0.202567	20.2206	4.47579
30.11.2013	300	0.71	0.47	0.75	0.643333	0.151438	14.1912	3.34541
24.1.2014	376	0.42	0.35	0.34	0.37	0.043589	8.16176	0.967117
k per day		0.00636584	0.00679229	0.00686938	0.00667584	0.000271216
k per year		2.32353	2.47918	2.50732	2.43668	0.0989937
MRD(mg/g/day)		3.80402	3.78486	3.79126	3.79338	0.00975243
t50		108.885	102.049	100.904	103.946	4.31566
t95		471.265	441.678	436.721	449.888	18.6785

## Sheet: Ds
Date	Days	R1	R2	R3	Mean	SD	%Mean	%SD
1.2.2013	0	4.8	4.5	4.6	4.63333	0.152753	100	4.66251		0.0010869
1.4.2013	60	3.78	3.88	3.95	3.87	0.08544	83.5252	3.31419
31.5.2013	120	2.95	3.05	3.35	3.11667	0.208167	67.2662	5.01036
30.7.2013	180	2.45	2.67	2.69	2.60333	0.133167	56.1871	3.41937
30.9.2013	240	2.23	2.14	2.15	2.17333	0.0493288	46.9065	1.87753
30.11.2013	300	1.85	1.72	1.44	1.67	0.209523	36.0432	4.67562
24.1.2014	376	1.48	1.21	1.56	1.41667	0.183394	30.5755	4.08449
k per day		0.00312919	0.00349324	0.00287599	0.00316614	0.00031028
k per year		1.14215	1.27503	1.04973	1.15564	0.113252
MRD(mg/g/day)		3.1914	3.16725	2.95707	3.10524	0.128887
t50		221.51	198.425	241.012	220.316	21.3184
t95		958.716	858.802	1043.12	953.546	92.2679

[truncated: 5 more sheets: Pp, AL, Ta, Ai, NP Dynamics]
